# Supplementary material for: Voice Over Body? Older Adults’ Reactions to Robot and Voice Assistant Facilitators of Group Conversation
Source: Int J Soc Robot. 2022 Nov 11;15(2):143–63. doi: 10.1007/s12369-022-00925-7 (PMC9651097; doi:10.1007/s12369-022-00925-7)
Supplement: Supplementary file 9 — Supplementary Material 9 [file 12369_2022_925_MOESM9_ESM.srt]

1
00:00:00,200 --> 00:00:04,004
We compared humanoid robot and voice assistant forms of an intelligent agent created for facilitating group conversation

2
00:00:04,004 --> 00:00:05,005
Both forms of the agent use the same conversation-parsing AI and voice to manage group conversation autonomously

3
00:00:05,005 --> 00:00:08,008
写真についてご質問お願いします

4
00:00:08,008 --> 00:00:10,010
Both forms of the agent use the same conversation-parsing AI and voice to manage group conversation autonomously

5
00:00:10,010 --> 00:00:12,012
The agent intervenes when someone is speaking too much ...

6
00:00:12,012 --> 00:00:14,014
ケイティーさんありがとうございました

7
00:00:14,014 --> 00:00:16,016
... as well as when someone is not speaking enough

8
00:00:16,016 --> 00:00:18,018
ケイティーさんいかがですか
